# Supplementary material for: Dual role of the Toxoplasma gondii clathrin adaptor AP1 in the sorting of rhoptry and microneme proteins and in parasite division
Source: PLoS Pathog. 2017 Apr 21;13(4):e1006331. doi: 10.1371/journal.ppat.1006331 (PMC5415223; doi:10.1371/journal.ppat.1006331)
Supplement: S4 Fig — Detailed list of proteins identified by mass spectrometry following the IP of EpsL-cMyc protein in double KI parasites expressing EpsL-cmyc and μ1-HA proteins. The single KI parasites expressing μ1-HA was used as a control for non-specific binding to the anti-cMyc antibody-coated beads. (XLSX) [file ppat.1006331.s004.xlsx]

## Sheet: Feuil1
			Total number of spectra		Total number of peptides		Percentage sequence coverage		Peptide sequence		Number of shared peptide		Other Proteins
Protein name	Protein accession numbers	Protein molecular weight(Da)	control	EpsL-cMyc	control	EpsL-cMyc	control	EpsL-cMyc	control	EpsL-cMyc	control	EpsL-cMyc	control	EpsL-cMyc
ENTH domain-containing protein	TGGT1_214180,TGME49_214180	65903.4	4	76	3	15	0.0852	0.278	ALTLLEYLLK-FAmVNINLTDAGTQAR-TQPAAGAAFGGVAAPAFAVSGPGLNANR	ALTLLEYLLK-cSFNcTDYLQIMK-FAMVNINLTDAGTQAR-FLWTALSEPPK-LADKLGVFVSVASEK-LAFDPELLKEER-LGVFVSVASEK-NPFASAAPSTASQAPK-NWGcPTTILSEIAR-SVDFFAEASQPPPAADR-SVDFFAEASQPPPAADRNPFASAAPSTASQAPK-TLSKDSPLEK-TQPAAGAAFGGVAAPAFAVSGPGLNANR-VLQQFSFTEEGR-VLQQFSFTEEGRDK	0	0	0	0
gamma 1 adaptin	TGGT1_313670,TGME49_313670,TGVEG_313670	107036	3	33	2	17	0.0267	0.276	QVADLLISVADQLSSFPK-VLGVNILGR	AKQGVLTQTLLTAAAK-ASQVSHGDSLFDEKPAQR-FETSNNVEVQQR-GDAESSASLSDVLAHVATNTEGAK-GHLLSPNGGGSMTEDTLAITPR-GQAQITNLLFEAAVPK-GSTSAQGGGSLDSLFGLSPSQLSLPSGTSLSAVQSPTSADPFDSFLASSAK-LLAcLPALLADR-QGQSGSTATLLHEASGSEK-QGVLTQTLLTAAAK-QVADLLISVADQLSSFPK-RFETSNNVEVQQR-SLSSLGSGSFASLLSGR-TIMTIEDDPGLR-TNDLLDLDDLLNMGYSSESR-VLGVNILGR-YVALGTLQQVVR	0	0	0	0
beta adaptin protein	TGGT1_240870	101920		28		19		0.273		AQPELAILAINTFR-AQPELAILAINTFRK-KDSLDPNPLIR-KLcPPLVTLLSAEPEIQYVALR-LcPPLVTLLSAEPEIQYVALR-LEEITEYLVEPLR-LIGNISLLSSVYHK-LLDKVTNPDVVR-LSHANSAVVLSAIK-MATEETYNPDLR-NVDQVLSELKEYATEVDVDFVR-QMQAANISLVAQR-QSSLMASAPSSQSPQAVTK-RPSILASEVK-SEAAALLPLFTSTVcAALR-SSTTLNGWAIQFNR-TGLQVSAALTR-VIAAMTVGK-VVFAPKPPINEDADALDYNTLDR	0	0	0	0
histone H2Ba	TGGT1_305160,TGME49_305160,TGVEG_305160	12602.4	3	21	1	5	0.19	0.44	SMMIMTSFIADTFDKIASEAGK	AESYSSYIFK-LVLPGELAK-QVHPETGISK-SMmImTSFIADTFDK-SMMIMTSFIADTFDKIASEAGK	0	0	0	0
ADP ribosylation factor ARF1	TGGT1_276140,TGME49_276140,TGVEG_276140	61745.2	2	12	2	6	0.0454	0.127	ILMVGLDAAGK-NISFTVWDVGGQDK	ILMVGLDAAGK-LGEVVTTIPTIGFNVETVEYK-LKLGEVVTTIPTIGFNVETVEYK-NISFTVWDVGGQDK-QDLPNAMTAAEVTDK-QDLPNAMTAAEVTDKLHLHSIR	0	0	0	0
mu1 adaptin	TGGT1_289770,TGME49_289770,TGVEG_289770	48918.1		11		9		0.244		aGASAVFILDLK-FEIPYFTVSGITVR-KNEVFLDVVEK-LGLNDKLLLETSGR-LNLLVSSNGTVLR-LSEVLQEYFK-SFLSGMPELK-SGYQALPWVR-YITQNGEYQLR	0	0	0	0
histone H2A1	TGGT1_261250,TGME49_261250,TGVEG_261250	19546.5		11		5		0.417		AGLQFPVGR-FLGGVTIASGGVMPNVHSVLLPK-HIQLAVRNDEELSK-NDEELSKFLGGVTIASGGVmPNVHSVLLPK-VGAGAPVYmAAVLEYLcAEILELAGNAAR	0	2	0	TGGT1_300200,TGME49_300200,TGVEG_300200-TGGT1_261580,TGME49_261580,TGVEG_261580
ribosomal protein RPS14	TGGT1_263700,TGME49_263700,TGVEG_263700	16301.8	1	10	1	6	0.122	0.494	AATGEEGEAQGSGLGPATR	AATGEEGEAQGSGLGPATR-ADRDESSPYAAMMAAADVAAR-ELGISAVHVK-IEDVTPIPTDSTRR-SKTPGPGAQSALR-TPGPGAQSALR	0	0	0	0
tryptophanyl-tRNA synthetase (TrpRS2)	TGGT1_288360,TGVEG_288360	77006.6	2	9	2	7	0.0377	0.152	TPFQDAALSIVK-YAFSGGQATEAEQR	DLNLLLDSLEKR-EDGPGSEGLSGPGFYLYTGR-GLFGFVESDNVGK-MSGSVETSSIYVSDTPEQIK-STGQIADIQFESVK-TPFQDAALSIVK-YAFSGGQATEAEQR	0	0	0	0
ribosomal protein RPL27A	TGGT1_310490,TGME49_310490,TGVEG_310490	16344.5		8		6		0.381		DKAAVIDVTK-INYDKYHPGYFGK-LWSLVSPATLEK-NQYTcPTVNVDK-NQYTcPTVNVDKLWSLVSPATLEK-VLGKGDLPK	0	0	0	0
hypothetical protein	TGGT1_230940	155216	2	7	2	7	0.0217	0.0696	TQSPSALGQAPHGVVVVGAR-VSPAPEDVAAPEK	ANYPVGPAGAESSQSAHESVR-DQSASFASVSSR-QQGQFPAGAR-SQGALSSAQGQHFAQGGR-TQSPSALGQAPHGVVVVGAR-VQQAVAEIVEEK-VSPAPEDVAAPEK	0	0	0	0
GAP45 protein (GAP45)	TGGT1_223940,TGVEG_223940	27317.9	3	7	3	6	0.171	0.322	HIDLSDAPLLN-LASPEDSASETTMATQPQK-VAEHSSAAVTDR	HIDLSDAPLLN-LASPEDSASETTMATQPQK-QMQEALKQEEMSPR-SVVGYTVTPcDMAAIDETAK-VAEHSSAAVTDR-YDKLASPEDSASETTMATQPQK	0	0	0	0
ribosomal protein RPS11	TGGT1_226970,TGME49_226970,TGVEG_226970	18676.8	1	7	1	5	0.0932	0.298	EGDIVTAGQcRPLSK	AFQKQDGVSSLGR-cPFTGNVSIR-DVGLGFQTPR-EGDIVTAGQcRPLSK-QDGVSSLGR	0	0	0	0
ribosomal protein RPL21	TGGT1_245680,TGME49_245680,TGVEG_245680	17893.4	3	7	2	5	0.159	0.306	KGDYVDIVcDPSVQK-TGIVFNVTQR	AVGVEVNKVVGNR-GDYVDIVcDPSVQK-GMPYSYYHGR-KGDYVDIVcDPSVQK-TGIVFNVTQR	0	0	0	0
ribosomal protein RPL18A	TGGT1_262670,TGME49_262670,TGVEG_262670	21330.8	1	7	1	5	0.0765	0.333	KQPTEAEPNPSLFR	AHMQQLFDSK-DISQNGAVSQLYAEMAGR-ISQYQVVGR-KQPTEAEPNPSLFR-MKADPTLQQK	0	0	0	0
RNA recognition motif-containing protein	TGGT1_291930	73132.9	1	7	1	5	0.017	0.0766	AVEYNNTDVDGR	AVEYNNTDVDGR-GGVVTSASAVQSAK-GIAFITFETEEAAQK-KGGVVTSASAVQSAK-NLSFNATEESIR	0	0	0	0
rhoptry protein ROP8	TGGT1_363030,TGVEG_363030	64032.6	4	7	3	5	0.0677	0.125	GGVFLTGFEHLVR-VESELGERPR-VLSNANHLVSTALWR	DGASAVSPIGR-GGVFLTGFEHLVR-GTDPGDVVIEELFNR-LLPLQAMETSEYEQLR-VLSNANHLVSTALWR	0	0	0	0
